# Supplementary material for: High-Amylose Corn Starch Regulated Gut Microbiota and Serum Bile Acids in High-Fat Diet-Induced Obese Mice
Source: Int J Mol Sci. 2022 May 25;23(11):5905. doi: 10.3390/ijms23115905 (PMC9180756; doi:10.3390/ijms23115905)
Supplement: Supplementary file 1 [file ijms-23-05905-s001.zip]

Archive with 1 entries (1 files):
- ijms-1647118-supplementary.pdf
